# Supplementary material for: Unraveling the distinctive gut microbiome of khulans (Equus hemionus hemionus) in comparison to their drinking water and closely related equids
Source: Sci Rep. 2025 Jan 22;15:2767. doi: 10.1038/s41598-025-87216-z (PMC11754619; doi:10.1038/s41598-025-87216-z)
Supplement: Supplementary file 1 — Supplementary Material 1 [file 41598_2025_87216_MOESM1_ESM.xlsx]

## Sheet: Sheet1
Sample	File	Primer F	Primer R	duplicates	gc content	avg sequence length	total sequences	reads assigned to OTUs	OTUs present	reads assigned to OTUs	comment
Wild Khulan 1	bc0-1-minbq45	TCAGACGATGCGTCAT	ACTCTCGCTCTGTAGA	0.67	0.54	1485	40621	38868	14191	0.96
Wild Khulan 2	bc2-3-minbq45	CTATACATGACTCTGC	AGAGAGAGACATGCGC	0.58	0.54	1484	19807	19065	5547	0.96
Wild Khulan 3	bc4-5-minbq45	TACTAGAGTAGCACTC	TATCTCTGTAGAGTCT	0.27	0.54	1477	686	644	257	0.94
Wild Khulan 4	bc6-7-minbq45	TGTGTATCAGTACATG	TACGACTACATATCAG	0.56	0.54	1488	18148	17218	4695	0.95
Wild Khulan 5	bc8-9-minbq45	ACACGCATGACACACT	AGAGATGTGTGATGAC	0.59	0.54	1487	30119	26652	5297	0.88
Wild Khulan 6	bc10-11-minbq45	GATCTCTACTATATGC	GCTCGACTGTGAGAGA	0.65	0.54	1478	20041	17799	1691	0.89
Wild Khulan 7	bc12-13-minbq45	ACAGTCTATACTGCTG	GAGACTCTGTGCGCGT	0.63	0.53	1490	29335	27736	3922	0.95
Wild Khulan 8	bc14-15-minbq45	ATGATGTGCTACATCT	GTAGTCTCGCACAGAT	0.65	0.54	1487	43766	40117	5594	0.92
Wild Khulan 9	bc16-17-minbq45	CTGCGTGCTCTACGAC	CGAGCACGCGCGTGTG	0.61	0.54	1485	30331	28577	4229	0.94
Wild Khulan 10	bc18-19-minbq45	GCGCGATACGATGACT	CACGCACACACGCGCG	0.64	0.53	1488	36822	28330	2793	0.77
Wild Khulan 11	bc20-21-minbq45	CGCGCTCAGCTGATCG	GAGATCGACAGTCTCG	0.61	0.53	1483	27543	24656	3235	0.90
Wild Khulan 12	bc22-23-minbq45	GCGCACGCACTACAGA	ATATCAGTCATGCATA	0.66	0.54	1490	44222	39606	10771	0.90
Wild Khulan 13	bc24-25-minbq45	ACACTGACGTCGCGAC	CGTGTCGCGCATATCT	0.51	0.53	1490	11016	9723	2003	0.88
Wild Khulan 14	bc26-27-minbq45	CGTCTATATACGTATA	GTACACGCTGTGACTA	0.68	0.53	1492	35018	24917	2699	0.71
Wild Khulan 15	bc28-29-minbq45	ATAGAGACTCAGAGCT	TATGTGATCGTCTCTC	0.64	0.54	1490	20928	19583	14497	0.94
Wild Khulan 16	bc30-31-minbq45	TAGATGCGAGAGTAGA	CGCATCTGTGCATGCA	0.48	0.54	1479	5645	5422	1554	0.96
Wild Khulan 17	bc32-33-minbq45	CATAGCGACTATCGTG	CATCACTACGCTAGAT	0.59	0.54	1481	12428	11919	6487	0.96
Wild Khulan 18	bc34-35-minbq45	CATCACTACGCTAGAT	CATAGCGACTATCGTG	0.51	0.54	1485	7147	7094	2246	0.99
Wild Khulan 19	bc36-37-minbq45	CGCATCTGTGCATGCA	TAGATGCGAGAGTAGA	0.55	0.54	1486	10557	10431	3012	0.99
Wild Khulan 20	bc38-39-minbq45	TATGTGATCGTCTCTC	ATAGAGACTCAGAGCT	0.53	0.54	1485	6224	6026	1359	0.97
Wild Khulan 21	bc40-41-minbq45	GTACACGCTGTGACTA	CGTCTATATACGTATA	0.46	0.54	1495	3606	3558	1227	0.99
Captive Khulan 1	bc42-43-minbq45	CGTGTCGCGCATATCT	ACACTGACGTCGCGAC	0.77	0.53	1503	9106	7699	164	0.85
Captive Khulan 2	bc44-45-minbq45	ATATCAGTCATGCATA	GCGCACGCACTACAGA	0	0.00	0	0	-	-	-	removed from study
Captive Khulan 3	bc46-47-minbq45	GAGATCGACAGTCTCG	CGCGCTCAGCTGATCG	0.49	0.53	1501	5613	5005	1644	0.89
Captive Khulan 4	bc48-49-minbq45	CACGCACACACGCGCG	GCGCGATACGATGACT	0.53	0.54	1502	15511	9453	1609	0.61
Captive Khulan 5	bc50-51-minbq45	CGAGCACGCGCGTGTG	CTGCGTGCTCTACGAC	0.61	0.53	1500	5534	5106	597	0.92
Captive Khulan 6	bc52-53-minbq45	GTAGTCTCGCACAGAT	ATGATGTGCTACATCT	0.61	0.53	1500	8664	7377	331	0.85
Captive Khulan 7	bc54-55-minbq45	GAGACTCTGTGCGCGT	ACAGTCTATACTGCTG	0.61	0.54	1499	7918	5809	1191	0.73
Captive Khulan 8	bc56-57-minbq45	GCTCGACTGTGAGAGA	GATCTCTACTATATGC	0.41	0.54	1487	2027	1682	361	0.83
Captive Khulan 9	bc58-59-minbq45	AGAGATGTGTGATGAC	ACACGCATGACACACT	0.40	0.53	1490	1594	1039	192	0.65
Captive Khulan 10	bc60-61-minbq45	TACGACTACATATCAG	TGTGTATCAGTACATG	0.21	0.54	1489	1111	873	526	0.79
Captive Khulan 11	bc62-63-minbq45	TATCTCTGTAGAGTCT	TACTAGAGTAGCACTC	0.57	0.54	1500	6295	5256	1243	0.83
Captive Khulan 12	bc64-65-minbq45	AGAGAGAGACATGCGC	CTATACATGACTCTGC	0.49	0.53	1498	9799	8117	963	0.83
Captive Khulan 13	bc66-67-minbq45	ACTCTCGCTCTGTAGA	TCAGACGATGCGTCAT	0.62	0.53	1493	14332	12987	1391	0.91
W1	FILTER_1_1	TCAGACGATGCGTCAT	TCAGACGATGCGTCAT	0.65	0.54	1474	23526	14011	2997	0.60
W2	FILTER_3_3	CTATACATGACTCTGC	CTATACATGACTCTGC	0.55	0.54	1485	15780	10474	3963	0.66
W3	FILTER_5_5	TACTAGAGTAGCACTC	TACTAGAGTAGCACTC	0.58	0.54	1479	14650	11602	2471	0.79
W4	FILTER_7_7	TGTGTATCAGTACATG	TGTGTATCAGTACATG	0.57	0.55	1465	18547	11420	4362	0.62
W5	FILTER_9_9	ACACGCATGACACACT	ACACGCATGACACACT	0.59	0.54	1475	29819	21063	6088	0.71
W6	FILTER_11_11	GATCTCTACTATATGC	GATCTCTACTATATGC	0.61	0.54	1471	17246	15439	1769	0.90
W7	FILTER_13_13	ACAGTCTATACTGCTG	ACAGTCTATACTGCTG	0.73	0.54	1475	19721	18772	1625	0.95
W8	FILTER_15_15	ATGATGTGCTACATCT	ATGATGTGCTACATCT	0.70	0.54	1471	19974	17703	2348	0.89
W9	FILTER_17_17	CTGCGTGCTCTACGAC	CTGCGTGCTCTACGAC	0.61	0.55	1466	20221	16960	3292	0.84
W20	FILTER_19_19	GCGCGATACGATGACT	GCGCGATACGATGACT	0.67	0.55	1484	19749	13567	2779	0.69
W21	FILTER_21_21	CGCGCTCAGCTGATCG	CGCGCTCAGCTGATCG	0.61	0.55	1477	15424	12854	2732	0.83
S1	FILTER_23_23	GCGCACGCACTACAGA	GCGCACGCACTACAGA	0.70	0.55	1480	24075	18564	3062	0.77
S2	FILTER_25_25	ACACTGACGTCGCGAC	ACACTGACGTCGCGAC	0.65	0.54	1477	19917	16829	2417	0.84
S3	FILTER_27_27	CGTCTATATACGTATA	CGTCTATATACGTATA	0.61	0.54	1476	13000	10745	1193	0.83
GGBW1	FILTER_29_29	ATAGAGACTCAGAGCT	ATAGAGACTCAGAGCT	0.69	0.54	1480	26043	22405	2282	0.86
GGBW2	FILTER_31_31	TAGATGCGAGAGTAGA	TAGATGCGAGAGTAGA	0.64	0.54	1473	21167	16284	3225	0.77
GGBW3	FILTER_33_33	CATAGCGACTATCGTG	CATAGCGACTATCGTG	0.68	0.54	1447	17693	16451	1683	0.93
GGBW4	FILTER_35_35	CATCACTACGCTAGAT	CATCACTACGCTAGAT	0.70	0.54	1457	27045	23779	1877	0.88
GGBW5	FILTER_37_37	CGCATCTGTGCATGCA	CGCATCTGTGCATGCA	0.72	0.54	1472	20508	18927	1297	0.92
GGBW6	FILTER_39_39	TATGTGATCGTCTCTC	TATGTGATCGTCTCTC	0.57	0.52	1477	10746	8900	1820	0.83
GGBW7	FILTER_41_41	GTACACGCTGTGACTA	GTACACGCTGTGACTA	0.39	0.53	1475	2709	2118	521	0.78
GGBW8	FILTER_43_43	CGTGTCGCGCATATCT	CGTGTCGCGCATATCT	0.54	0.53	1490	5388	4116	949	0.76
GGBW9	FILTER_45_45	ATATCAGTCATGCATA	ATATCAGTCATGCATA	0.47	0.54	1478	3335	2693	642	0.81
GGBW10	FILTER_47_47	GAGATCGACAGTCTCG	GAGATCGACAGTCTCG	0.42	0.54	1485	4941	3788	1473	0.77
GGBW11	FILTER_49_49	CACGCACACACGCGCG	CACGCACACACGCGCG	0.43	0.54	1476	7450	5787	1343	0.78
W1	SEDIMENT_1_1	TCAGACGATGCGTCAT	TCAGACGATGCGTCAT	0.57	0.53	1491	14441	13811	1491	0.96
W2	SEDIMENT_3_3	CTATACATGACTCTGC	CTATACATGACTCTGC	0.59	0.54	1490	20374	19641	2914	0.96
W3	SEDIMENT_5_5	TACTAGAGTAGCACTC	TACTAGAGTAGCACTC	0.62	0.53	1486	20382	19779	1807	0.97
W4	SEDIMENT_7_7	TGTGTATCAGTACATG	TGTGTATCAGTACATG	0.55	0.54	1487	15184	14224	2387	0.94
W5	SEDIMENT_9_9	ACACGCATGACACACT	ACACGCATGACACACT	0.53	0.54	1486	21903	20634	3140	0.94
W6	SEDIMENT_11_11	GATCTCTACTATATGC	GATCTCTACTATATGC	0.57	0.55	1474	16380	12105	3543	0.74
W7	SEDIMENT_13_13	ACAGTCTATACTGCTG	ACAGTCTATACTGCTG	0.64	0.53	1486	16293	15633	1308	0.96
W8	SEDIMENT_15_15	ATGATGTGCTACATCT	ATGATGTGCTACATCT	0.67	0.54	1484	20775	20119	1472	0.97
W9	SEDIMENT_17_17	CTGCGTGCTCTACGAC	CTGCGTGCTCTACGAC	0.42	0.55	1484	4120	3840	875	0.93
W20	SEDIMENT_19_19	GCGCGATACGATGACT	GCGCGATACGATGACT	0.54	0.53	1486	4285	4164	706	0.97
W21	SEDIMENT_21_21	CGCGCTCAGCTGATCG	CGCGCTCAGCTGATCG	0.41	0.57	1484	3878	3812	907	0.98
S1	SEDIMENT_23_23	GCGCACGCACTACAGA	GCGCACGCACTACAGA	0.40	0.53	1487	3832	3683	919	0.96
S2	SEDIMENT_25_25	ACACTGACGTCGCGAC	ACACTGACGTCGCGAC	0.49	0.55	1479	4537	4351	742	0.96
S3	SEDIMENT_27_27	CGTCTATATACGTATA	CGTCTATATACGTATA	0.54	0.53	1479	5527	4663	700	0.84
GGBW1	SEDIMENT_29_29	ATAGAGACTCAGAGCT	ATAGAGACTCAGAGCT	0.54	0.54	1483	10846	9929	1974	0.92
GGBW2	SEDIMENT_31_31	TAGATGCGAGAGTAGA	TAGATGCGAGAGTAGA	0.35	0.55	1484	4051	3957	1272	0.98
GGBW3	SEDIMENT_33_33	CATAGCGACTATCGTG	CATAGCGACTATCGTG	0.58	0.53	1481	11220	10936	1368	0.97
GGBW4	SEDIMENT_35_35	CATCACTACGCTAGAT	CATCACTACGCTAGAT	0.61	0.54	1478	17449	16751	2291	0.96
GGBW5	SEDIMENT_37_37	CGCATCTGTGCATGCA	CGCATCTGTGCATGCA	0.63	0.54	1481	15918	15442	1761	0.97
GGBW6	SEDIMENT_39_39	TATGTGATCGTCTCTC	TATGTGATCGTCTCTC	0.55	0.54	1476	11558	10888	1689	0.94
GGBW7	SEDIMENT_41_41	GTACACGCTGTGACTA	GTACACGCTGTGACTA	0.44	0.54	1492	3034	2674	597	0.88
GGBW8	SEDIMENT_43_43	CGTGTCGCGCATATCT	CGTGTCGCGCATATCT	0.48	0.54	1497	6415	5883	1895	0.92
GGBW9	SEDIMENT_45_45	ATATCAGTCATGCATA	ATATCAGTCATGCATA	0.31	0.54	1477	2196	2126	667	0.97
GGBW10	SEDIMENT_47_47	GAGATCGACAGTCTCG	GAGATCGACAGTCTCG	0.42	0.54	1494	5369	5105	1304	0.95
GGBW11	SEDIMENT_49_49	CACGCACACACGCGCG	CACGCACACACGCGCG	0.38	0.54	1493	7981	7623	1321	0.96
