# Supplementary material for: Unraveling the distinctive gut microbiome of khulans (Equus hemionus hemionus) in comparison to their drinking water and closely related equids
Source: Sci Rep. 2025 Jan 22;15:2767. doi: 10.1038/s41598-025-87216-z (PMC11754619; doi:10.1038/s41598-025-87216-z)
Supplement: Supplementary file 6 — Supplementary Material 6 [file 41598_2025_87216_MOESM6_ESM.xlsx]

## Sheet: Sheet1
ID	Living condition	Sex	Age category	Grouping at capture	Total No. OTUs	No. unique OTUs	No. oberved genera	Shannon	Chao1
WK1	wild	female	5	no foal (no milk), out of group of 5 (incl. 1 foal)	18084	3462	89	2.94	96.2
WK2	wild	male	8	out of group of ~50	10728	3000	93	3.46	93.2
WK3	wild	female	6	with foals, out of a group of ~11	515	182	51	3.19	55.67
WK4	wild	female	>10	female with foal, out of group of ~10 animals	11130	3330	96	3.27	99.5
WK5	wild	male	adult	out of group of ~30 (incl. many fenales with foals)	19616	4159	99	3.14	104.25
WK6	wild	female	6	with foals, out of a group of 6 (incl. 2 foals)	13346	666	92	2.87	103.38
WK7	wild	female	10	with foals, out of a group of 6 (incl. 2 foals)	20801	3282	96	3.38	96.5
WK8	wild	female	2024-07-06	with foal, out of group of ~50	28916	4329	101	3	106
WK9	wild	male	7	out of group of several hundreds	19293	3395	97	3.21	98.5
WK10	wild	male	8	alone	26209	2200	90	3.12	90.25
WK11	wild	female	2024-06-05	with foal, out of a group of 4 (incl. 2 foals)	18829	2219	101	3.18	104.33
WK12	wild	female	12	with foal, out of a group of ~30	23920	3870	95	3.25	98.33
WK13	wild	male	7	out of group of 6	6790	1460	92	3.13	92.86
WK14	wild	female	2024-05-04	no foal, out of group of 2, two local people joined	25157	1870	96	2.7	96
WK15	wild	female	>12	no foal, out of group of several hundreds	3087	730	74	2.81	83.17
WK16	wild	female	5	with foals, out of a group of ~50	4017	1167	74	3.3	77.33
WK17	wild	female	15	female with foal, out of group of several hundred; reunited with foal after wake up	4242	1781	72	2.84	75.5
WK18	wild	female	10	very fat female with foal, out of group of 6 animals (incl. at least 2 foals); foal did not leave mother even when Chris approached on foot	4884	1818	77	3.08	80.5
WK19	wild	male	>10	out of group of ~20 (mainly adults)	6878	2245	74	3.01	79
WK20	wild	male	>10	out of 2 animals	4543	1045	78	3.16	79.36
WK21	wild	male	>15	out of group of 50-60, together with other stallion	2553	1089	80	3.32	86.88
CK1	captive	male	adult		7481	100	19	1.04	19.33
CK2	captive	female	adult		3774	1048	80	3.21	82.5
CK3	captive	female	subadult		1,1654	1352	86	2.55	89.33
CK4	captive	female	adult		4432	433	78	2.7	85.09
CK5	captive	female	adult		7024	188	53	2.63	68.17
CK7	captive	female	adult		5732	939	84	2.75	86.1
CK8	captive	female	subadult		1215	205	64	2.44	74
CK9	captive	female	subadult		855	111	48	2.47	105
CK10	captive	male	subadult		375	221	58	3.19	67.71
CK11	captive	female	young		4016	792	78	2.91	83
CK12	captive	female	subadult		6265	649	79	2.84	84.63
CK13	captive	male	subadult		9217	898	87	3.4	88.2
