# Supplementary material for: Unraveling the distinctive gut microbiome of khulans (Equus hemionus hemionus) in comparison to their drinking water and closely related equids
Source: Sci Rep. 2025 Jan 22;15:2767. doi: 10.1038/s41598-025-87216-z (PMC11754619; doi:10.1038/s41598-025-87216-z)
Supplement: Supplementary file 7 — Supplementary Material 7 [file 41598_2025_87216_MOESM7_ESM.xlsx]

## Sheet: Khulan
	Pooled	Sample	TapeStation ng/μl	Shortcut	Primer F	Primer	Primer R	Primer	Date	TapeStation	Final	125 ng total	Total µL	Total concentration
	sample					Sequence		Sequence		after PCR			pooled	pooled (ng / µL)
CCSreads_bc0-1-minbq45.bam.fastq	Khulan 1-7	19849	7.09	1	1	TCAGACGATGCGTCAT	34	ACTCTCGCTCTGTAGA	19.07.17	35	16.2	7.71605
CCSreads_bc2-3-minbq45.bam.fastq		19838	10.7	2	2	CTATACATGACTCTGC	33	AGAGAGAGACATGCGC	19.07.17	28	28	4.46429
CCSreads_bc4-5-minbq45.bam.fastq		19847	2.92	3	3	TACTAGAGTAGCACTC	32	TATCTCTGTAGAGTCT	19.07.17	1.42	4.68	26.7094
CCSreads_bc6-7-minbq45.bam.fastq		19851	4.02	4	4	TGTGTATCAGTACATG	31	TACGACTACATATCAG	19.07.17	18.8	18.8	6.64894
CCSreads_bc8-9-minbq45.bam.fastq		19844	3.96	5	5	ACACGCATGACACACT	30	AGAGATGTGTGATGAC	19.07.17	17.4	17.4	7.18391
CCSreads_bc10-11-minbq45.bam.fastq		19843	11.5	6	6	GATCTCTACTATATGC	29	GCTCGACTGTGAGAGA	20.07.17	2.34	2.34	53.4188
CCSreads_bc12-13-minbq45.bam.fastq		19845	1.86	7	7	ACAGTCTATACTGCTG	28	GAGACTCTGTGCGCGT	20.07.17	7.79	7.79	16.0462	122.188	13.6014
CCSreads_bc14-15-minbq45.bam.fastq	Khulan 8-14	Camera collar	4.84	8	8	ATGATGTGCTACATCT	27	GTAGTCTCGCACAGAT	20.07.17	37.1	11.3	11.0619
CCSreads_bc16-17-minbq45.bam.fastq		19850	2.64	9	9	CTGCGTGCTCTACGAC	26	CGAGCACGCGCGTGTG	20.07.17	5.92	5.92	21.1149
CCSreads_bc18-19-minbq45.bam.fastq		19842	4.33	10	10	GCGCGATACGATGACT	25	CACGCACACACGCGCG	20.07.17	2.36	2.36	52.9661
CCSreads_bc20-21-minbq45.bam.fastq		19839	3.13	11	11	CGCGCTCAGCTGATCG	24	GAGATCGACAGTCTCG	20.07.17	4.24	4.24	29.4811
CCSreads_bc22-23-minbq45.bam.fastq		19848	3.07	12	12	GCGCACGCACTACAGA	23	ATATCAGTCATGCATA	21.06.17	34.9	34.9	3.58166
CCSreads_bc24-25-minbq45.bam.fastq		19840	4.96	13	13	ACACTGACGTCGCGAC	22	CGTGTCGCGCATATCT	21.06.17	33.6	12.4	10.0806
CCSreads_bc26-27-minbq45.bam.fastq		19841	4.88	14	14	CGTCTATATACGTATA	21	GTACACGCTGTGACTA	21.06.17	4.88	4.88	25.6148	153.901	10.8571
CCSreads_bc28-29-minbq45.bam.fastq	Khulan 15-21	13556	3.52	15	15	ATAGAGACTCAGAGCT	20	TATGTGATCGTCTCTC	21.06.17	1.23	1.23	101.626
CCSreads_bc30-31-minbq45.bam.fastq		19837	4.45	16	16	TAGATGCGAGAGTAGA	19	CGCATCTGTGCATGCA	21.06.17	3.52	3.52	35.5114
CCSreads_bc32-33-minbq45.bam.fastq		19555	6.48	17	17	CATAGCGACTATCGTG	18	CATCACTACGCTAGAT	21.06.17	34.4	17	7.35294
CCSreads_bc34-35-minbq45.bam.fastq		13742	5.8	18	18	CATCACTACGCTAGAT	17	CATAGCGACTATCGTG	21.06.17	16	16	7.8125
CCSreads_bc36-37-minbq45.bam.fastq		19852	2.93	19	19	CGCATCTGTGCATGCA	16	TAGATGCGAGAGTAGA	21.06.17	22.7	22.7	5.50661
CCSreads_bc38-39-minbq45.bam.fastq		19836	2.55	20	20	TATGTGATCGTCTCTC	15	ATAGAGACTCAGAGCT	21.06.17	18.8	18.8	6.64894
CCSreads_bc40-41-minbq45.bam.fastq		19835	2.14	21	21	GTACACGCTGTGACTA	14	CGTCTATATACGTATA	21.06.17	5.34	5.34	23.4082	187.867	12.0843
CCSreads_bc42-43-minbq45.bam.fastq	Captive Khulan 1-7	Khulan 1	5.92	k1	22	CGTGTCGCGCATATCT	13	ACACTGACGTCGCGAC	22.06.17	31.6	4.76	26.2605
CCSreads_bc44-45-minbq45.bam.fastq		Khulan 2	3.54	k2	23	ATATCAGTCATGCATA	12	GCGCACGCACTACAGA	22.06.17	32.1	3.72	33.6022
CCSreads_bc46-47-minbq45.bam.fastq		Khulan 3	5.18	k3	24	GAGATCGACAGTCTCG	11	CGCGCTCAGCTGATCG	22.06.17	34.6	8.91	14.0292
CCSreads_bc48-49-minbq45.bam.fastq		Khulan 4	2.51	k4	25	CACGCACACACGCGCG	10	GCGCGATACGATGACT	22.06.17	28.1	28.1	4.4484
CCSreads_bc50-51-minbq45.bam.fastq		Khulan 5	3.61	k5	26	CGAGCACGCGCGTGTG	9	CTGCGTGCTCTACGAC	22.06.17	39.7	5.37	23.2775
CCSreads_bc52-53-minbq45.bam.fastq		Khulan 6	2.6	k6	27	GTAGTCTCGCACAGAT	8	ATGATGTGCTACATCT	22.06.17	39.5	4.16	30.0481
CCSreads_bc54-55-minbq45.bam.fastq		Khulan 7	2.94	k7	28	GAGACTCTGTGCGCGT	7	ACAGTCTATACTGCTG	22.06.17	28.4	28.4	4.40141	136.067	11.9171
CCSreads_bc56-57-minbq45.bam.fastq	Captive Khulan 8-13	Khulan 8	3.6	k8	29	GCTCGACTGTGAGAGA	6	GATCTCTACTATATGC	22.06.17	32.7	2.1	59.5238
CCSreads_bc58-59-minbq45.bam.fastq		Khulan 9	2.49	k9	30	AGAGATGTGTGATGAC	5	ACACGCATGACACACT	22.06.17	26.4	26.4	4.73485
CCSreads_bc60-61-minbq45.bam.fastq		Khulan 10	1.91	k10	31	TACGACTACATATCAG	4	TGTGTATCAGTACATG	22.06.17	23.8	23.8	5.2521
CCSreads_bc62-63-minbq45.bam.fastq		Khulan 11	2.57	k11	32	TATCTCTGTAGAGTCT	3	TACTAGAGTAGCACTC	22.06.17	35.6	8.16	15.3186
CCSreads_bc64-65-minbq45.bam.fastq		Khulan 12	1.82	k12	33	AGAGAGAGACATGCGC	2	CTATACATGACTCTGC	22.06.17	22	22	5.68182
CCSreads_bc66-67-minbq45.bam.fastq		Khulan 13	0	k13	34	ACTCTCGCTCTGTAGA	1	TCAGACGATGCGTCAT	22.06.17	20.7	20.7	6.03865	96.5499	17.1933

## Sheet: Waterhole
	0.2 filter
	Pooled sample	No.	Country	Sample	Index F	Index R	16S rRNA gene	Tapestation (ng / µL)	Average	Amount for 125 ng	total µL	total concentration
	name						amplification	1200-2000 bp	size (bp)			(ng / µL)
ccs.1_1.fastq	0.2 filter 1	1	Mongolia	W1	TCAGACGATGCGTCAT	TCAGACGATGCGTCAT	strip tubes done	25.6	1454	4.88281
ccs.3_3.fastq		2	Mongolia	W2	CTATACATGACTCTGC	CTATACATGACTCTGC	strip tubes done	32.8	1504	3.81098
ccs.5_5.fastq		3	Mongolia	W3	TACTAGAGTAGCACTC	TACTAGAGTAGCACTC	plate1 done	46	1661	2.71739
ccs.7_7.fastq		4	Mongolia	W4	TGTGTATCAGTACATG	TGTGTATCAGTACATG	strip tubes done	24	1464	5.20833
ccs.9_9.fastq		5	Mongolia	W5	ACACGCATGACACACT	ACACGCATGACACACT	strip tubes done	22	1432	5.68182
ccs.11_11.fastq		6	Mongolia	W6	GATCTCTACTATATGC	GATCTCTACTATATGC	plate1 done	27.9	1744	4.48029
ccs.13_13.fastq		7	Mongolia	W7	ACAGTCTATACTGCTG	ACAGTCTATACTGCTG	plate1 done	25.2	1808	4.96032
ccs.15_15.fastq		8	Mongolia	W8	ATGATGTGCTACATCT	ATGATGTGCTACATCT	plate1 done	31.9	1747	3.9185	35.6604	29.425
ccs.17_17.fastq	0.2 filter 2	9	Mongolia	W9	CTGCGTGCTCTACGAC	CTGCGTGCTCTACGAC	plate1 done	32.9	1718	3.79939
ccs.19_19.fastq		10	Mongolia	W20	GCGCGATACGATGACT	GCGCGATACGATGACT	plate1 done	28.3	1726	4.41696
ccs.21_21.fastq		11	Mongolia	W21	CGCGCTCAGCTGATCG	CGCGCTCAGCTGATCG	plate1 done	31	1743	4.03226
ccs.23_23.fastq		12	Mongolia	S1	GCGCACGCACTACAGA	GCGCACGCACTACAGA	plate1 done	18.5	1755	6.75676
ccs.25_25.fastq		13	Mongolia	S2	ACACTGACGTCGCGAC	ACACTGACGTCGCGAC	plate1 done	32	1747	3.90625
ccs.27_27.fastq		14	Mongolia	S3	CGTCTATATACGTATA	CGTCTATATACGTATA	strip tubes done	18.3	1500	6.8306
ccs.29_29.fastq		15	Mongolia	GGBW1	ATAGAGACTCAGAGCT	ATAGAGACTCAGAGCT	strip tubes done	15.4	1504	8.11688
ccs.31_31.fastq		16	Mongolia	GGBW2	TAGATGCGAGAGTAGA	TAGATGCGAGAGTAGA	plate 1 done	26.1	1710	4.78927	42.6484	25.3125
ccs.33_33.fastq	0.2 filter 3	17	Mongolia	GGBW3	CATAGCGACTATCGTG	CATAGCGACTATCGTG	plate 1 done	18.6	1882	6.72043
ccs.35_35.fastq		18	Mongolia	GGBW4	CATCACTACGCTAGAT	CATCACTACGCTAGAT	strip tubes done	7.1	1526	17.6056
ccs.37_37.fastq		19	Mongolia	GGBW5	CGCATCTGTGCATGCA	CGCATCTGTGCATGCA	plate 1 done	25.4	1784	4.92126
ccs.39_39.fastq		20	Mongolia	GGBW6	TATGTGATCGTCTCTC	TATGTGATCGTCTCTC	plate 1 done	32.8	1678	3.81098
ccs.41_41.fastq		21	Mongolia	GGBW7	GTACACGCTGTGACTA	GTACACGCTGTGACTA	plate 1 done	56.4	1681	2.21631
ccs.43_43.fastq		22	Mongolia	GGBW8	CGTGTCGCGCATATCT	CGTGTCGCGCATATCT	plate 1 done	39.8	1718	3.1407
ccs.45_45.fastq		23	Mongolia	GGBW9	ATATCAGTCATGCATA	ATATCAGTCATGCATA	plate 1 done	29.8	1718	4.19463
ccs.47_47.fastq		24	Mongolia	GGBW10	GAGATCGACAGTCTCG	GAGATCGACAGTCTCG	plate 1 done	32.7	1673	3.82263
ccs.49_49.fastq		25	Mongolia	GGBW11	CACGCACACACGCGCG	CACGCACACACGCGCG	plate 1 done	14.8	1832	8.44595	54.8785	28.6
	sediment
	Pooled sample	No.	Country	Sample	Index F	Index R	16S rRNA gene	Tapestation (ng / µL)	Average	Amount for 125 ng	total µL	total concentration
	name						amplification	1200-2000 bp	size (bp)			(ng / µL)
ccs.1_1.fastq	sediment 1	1	Mongolia	W1	TCAGACGATGCGTCAT	TCAGACGATGCGTCAT	plate 2 done	11.3	1550	11.0619
ccs.3_3.fastq		2	Mongolia	W2	CTATACATGACTCTGC	CTATACATGACTCTGC	plate 2 done	20.3	1487	6.15764
ccs.5_5.fastq		3	Mongolia	W3	TACTAGAGTAGCACTC	TACTAGAGTAGCACTC	plate 2 done	7.48	1553	16.7112
ccs.7_7.fastq		4	Mongolia	W4	TGTGTATCAGTACATG	TGTGTATCAGTACATG	plate 2 done	24.8	1479	5.04032
ccs.9_9.fastq		5	Mongolia	W5	ACACGCATGACACACT	ACACGCATGACACACT	plate 2 done	4.49	1589	27.8396
ccs.11_11.fastq		6	Mongolia	W6	GATCTCTACTATATGC	GATCTCTACTATATGC	strip tubes done	25.8	1454	4.84496
ccs.13_13.fastq		7	Mongolia	W7	ACAGTCTATACTGCTG	ACAGTCTATACTGCTG	done	7.24	1536	17.2652
ccs.15_15.fastq		8	Mongolia	W8	ATGATGTGCTACATCT	ATGATGTGCTACATCT	done	6.6	1513	18.9394	107.86	13.5012
ccs.17_17.fastq	sediment 2	9	Mongolia	W9	CTGCGTGCTCTACGAC	CTGCGTGCTCTACGAC	plate 2 done	27.7	1459	4.51264
ccs.19_19.fastq		10	Mongolia	W20	GCGCGATACGATGACT	GCGCGATACGATGACT	plate 2 done	7.6	1571	16.4474
ccs.21_21.fastq		11	Mongolia	W21	CGCGCTCAGCTGATCG	CGCGCTCAGCTGATCG	plate 2 done	24.1	1500	5.18672
ccs.23_23.fastq		12	Mongolia	S1	GCGCACGCACTACAGA	GCGCACGCACTACAGA	plate 2 done	31.5	1458	3.96825
ccs.25_25.fastq		13	Mongolia	S2	ACACTGACGTCGCGAC	ACACTGACGTCGCGAC	plate 1	26.3	1581	4.75285
ccs.27_27.fastq		14	Mongolia	S3	CGTCTATATACGTATA	CGTCTATATACGTATA	done	19.9	1475	6.28141
ccs.29_29.fastq		15	Mongolia	GGBW1	ATAGAGACTCAGAGCT	ATAGAGACTCAGAGCT	plate 1 namibia done	12.7	1531	9.84252
ccs.31_31.fastq		16	Mongolia	GGBW2	TAGATGCGAGAGTAGA	TAGATGCGAGAGTAGA	plate 1	29.1	1586	4.29553	55.2873	22.3625
ccs.33_33.fastq	sediment 3	17	Mongolia	GGBW3	CATAGCGACTATCGTG	CATAGCGACTATCGTG	plate 2 done	17	1513	7.35294
ccs.35_35.fastq		18	Mongolia	GGBW4	CATCACTACGCTAGAT	CATCACTACGCTAGAT	done	26.3	1468	4.75285
ccs.37_37.fastq		19	Mongolia	GGBW5	CGCATCTGTGCATGCA	CGCATCTGTGCATGCA	done	5.3	1567	23.5849
ccs.39_39.fastq		20	Mongolia	GGBW6	TATGTGATCGTCTCTC	TATGTGATCGTCTCTC	done	23.3	1488	5.36481
ccs.41_41.fastq		21	Mongolia	GGBW7	GTACACGCTGTGACTA	GTACACGCTGTGACTA	done	20.8	1467	6.00962
ccs.43_43.fastq		22	Mongolia	GGBW8	CGTGTCGCGCATATCT	CGTGTCGCGCATATCT	plate 2 done	26.2	1487	4.77099
ccs.45_45.fastq		23	Mongolia	GGBW9	ATATCAGTCATGCATA	ATATCAGTCATGCATA	plate 2 done	6.06	1563	20.6271
ccs.47_47.fastq		24	Mongolia	GGBW10	GAGATCGACAGTCTCG	GAGATCGACAGTCTCG	plate 2 done	21	1513	5.95238
ccs.49_49.fastq		25	Mongolia	GGBW11	CACGCACACACGCGCG	CACGCACACACGCGCG	done	10.6	1530	11.7925	90.208	17.3956
